# Supplementary material for: Teleost Piscidins—In Silico Perspective of Natural Peptide Antibiotics from Marine Sources
Source: Antibiotics (Basel). 2023 May 5;12(5):855. doi: 10.3390/antibiotics12050855 (PMC10215159; doi:10.3390/antibiotics12050855)
Supplement: Supplementary file 1 [file antibiotics-12-00855-s001.zip]

Archive with 1 entries (1 files):
- antibiotics-2344283-supplementary.xlsx
