# Supplementary material for: Teleost Piscidins—In Silico Perspective of Natural Peptide Antibiotics from Marine Sources
Source: Antibiotics (Basel). 2023 May 5;12(5):855. doi: 10.3390/antibiotics12050855 (PMC10215159; doi:10.3390/antibiotics12050855)
Supplement: Supplementary file 1 [file antibiotics-12-00855-s001.zip › antibiotics-2344283-supplementary.xlsx]

## Sheet: Hoja1
NAME	PROTEIN COUNT
Oreochromis niloticus (Nile tilapia)	18
Dicentrarchus labrax (European seabass)	16
Sparus aurata (Gilthead sea bream)	13
Lates calcarifer (Barramundi)	13
Poecilia mexicana	11
Cyprinodon variegatus (Sheepshead minnow)	10
Fundulus heteroclitus (Killifish)	10
Xiphophorus couchianus (Monterrey platyfish)	7
Morone chrysops (White bass)	7
Poecilia latipinna (sailfin molly)	7
Pseudopleuronectes americanus (Winter flounder)	7
Maylandia zebra (zebra mbuna)	7
Sphaeramia orbicularis (orbiculate cardinalfish)	7
Morone saxatilis (Striped bass)	6
Kryptolebias marmoratus (Mangrove killifish)	6
Monopterus albus (Swamp eel)	6
Oreochromis aureus (Israeli tilapia)	6
Amphilophus citrinellus (Midas cichlid)	6
Astatotilapia calliptera (Eastern happy)	6
Perca fluviatilis (European perch)	6
Nothobranchius furzeri (Turquoise killifish)	6
Pundamilia nyererei	6
Neolamprologus brichardi (Fairy cichlid)	5
Anabas testudineus (Climbing perch)	5
Poecilia reticulata (Guppy)	5
Xiphophorus maculatus (Southern platyfish)	5
Amphiprion percula (Orange clownfish)	5
Salarias fasciatus (Jewelled blenny)	5
Mastacembelus armatus (zig-zag eel)	5
Acanthochromis polyacanthus (spiny chromis)	5
Amphiprion ocellaris (Clown anemonefish)	5
Epinephelus coioides (Orange-spotted grouper)	5
Glyptocephalus cynoglossus (Witch)	4
Seriola dumerili (Greater amberjack)	4
Etheostoma spectabile (orangethroat darter)	4
Cyclopterus lumpus (Lumpsucker)	4
Haplochromis burtoni (Burton's mouthbrooder)	4
Gymnodraco acuticeps (Antarctic dragonfish)	4
Oplegnathus fasciatus (Barred knifejaw)	4
Oryzias melastigma (Marine medaka)	3
Hippoglossoides platessoides (American plaice)	3
Morone chrysops x Morone saxatilis (White bass x Striped bass)	3
Iconisemion striatum	3
Oryzias latipes (Japanese rice fish)	3
Sarotherodon galilaeus (mango tilapia)	3
Stegastes partitus (bicolor damselfish)	3
Channa argus (northern snakehead)	3
Seriola lalandi (Yellowtail amberjack)	3
Periophthalmus magnuspinnatus	3
Nothobranchius rachovii (bluefin notho)	3
Chionodraco hamatus (Antarctic teleost icefish)	2
Trematomus bernacchii (Emerald rockcod)	2
Sebastiscus marmoratus (False kelpfish)	2
Channa striata (Snakehead murrel)	2
Gadus morhua (Atlantic cod)	2
Coptodon zillii (redbelly tilapia)	2
Notothenia coriiceps (black rockcod)	2
Hippoglossus hippoglossus (Atlantic halibut)	2
Hippocampus comes (Tiger tail seahorse)	2
Pagrus major (Red sea bream)	2
Epinephelus malabaricus (Malabar grouper)	2
Echeneis naucrates (Live sharksucker)	2
Seriola lalandi dorsalis	2
Poeciliopsis prolifica (blackstripe livebearer)	2
Larimichthys crocea (Large yellow croaker)	2
Anoplopoma fimbria (Sablefish)	2
Liparis tanakae (Tanaka's snailfish)	2
Menidia menidia (Atlantic silverside)	2
Sander lucioperca (Pike-perch)	2
Mola mola (Ocean sunfish)	2
Limanda limanda (Common dab)	1
Parachaenichthys charcoti (Charcot's dragonfish)	1
Neogobius melanostomus (round goby)	1
Austrofundulus limnaeus (Annual killifish)	1
Labrus bergylta (ballan wrasse)	1
Sciaenops ocellatus (Red drum)	1
Perca flavescens (American yellow perch)	1
Myzopsetta ferruginea (Yellowtail flounder)	1
Hippocampus kuda (Spotted seahorse)	1
Nothobranchius kadleci	1
Nothobranchius korthausae	1
Siniperca chuatsi (Mandarin fish)	1
Boleophthalmus pectinirostris (Great blue-spotted mudskipper)	1
Argyrosomus regius (Meagre)	1
Seriola rivoliana (Almaco jack)	1
Oryzias sinensis (Chinese medaka)	1
Centropristis striata (Black sea bass)	1
Pterois volitans (Red lionfish)	1
Epinephelus bleekeri (Duskytail grouper)	1
Parambassis ranga (Indian glassy fish)	1
Epinephelus akaara (Hong Kong grouper)	1
Epinephelus fuscoguttatus (Brown-marbled grouper)	1
Epinephelus bruneus (Longtooth grouper)	1
Gouania willdenowi (blunt-snouted clingfish)	1
